# Supplementary material for: Sestrin2 protects against hypoxic nerve injury by regulating mitophagy through SESN2/AMPK pathway
Source: Front Mol Biosci. 2023 Sep 21;10:1266243. doi: 10.3389/fmolb.2023.1266243 (PMC10551140; doi:10.3389/fmolb.2023.1266243)
Supplement: Supplementary file 1 [file DataSheet1.ZIP]

Archive with 3 entries (3 files):
- HC.tif
- NC.tif
- HC+3MA.tif
